# Supplementary material for: Genome of the Rio Pearlfish (Nematolebias whitei), a bi-annual killifish model for Eco-Evo-Devo in extreme environments
Source: G3 (Bethesda). 2022 Feb 21;12(4):jkac045. doi: 10.1093/g3journal/jkac045 (PMC8982402; doi:10.1093/g3journal/jkac045)
Supplement: jkac045_Supplementary_Data [file jkac045_supplementary_data.zip]

Archive with 1 entries (1 files):
- Supplemental_Material_G3-2021-403123.xlsx
