# Supplementary material for: Genome of the Rio Pearlfish (Nematolebias whitei), a bi-annual killifish model for Eco-Evo-Devo in extreme environments
Source: G3 (Bethesda). 2022 Feb 21;12(4):jkac045. doi: 10.1093/g3journal/jkac045 (PMC8982402; doi:10.1093/g3journal/jkac045)
Supplement: jkac045_Supplementary_Data [file jkac045_supplementary_data.zip › Supplemental_Material_G3-2021-403123.xlsx]

## Sheet: Table S1
Table S1. MAKER genome annotation protein evidence
Species	Source
Amia calva	GCA_017591415.1
Cyprinodon variegatus	GCF_000732505.1
Danio rerio	GCF_000002035.6
Fundulus heteroclitus	GCF_011125445.2
Austrofundulus limnaeus	GCF_001266775.1
Nothobranchius furzeri	GCF_001465895.1
Gasterosteus aculeatus	GCF_016920845.1
Kryptolebias marmoratus	GCF_001649575.2
Latimeria chalumnae	GCF_000225785.1
Lepisosteus oculatus	GCF_000242695.1
Oreochromis niloticus	GCF_001858045.2
Oryzias latipes	GCF_002234675.1
Scleropages formosus	GCF_900964775.1
Takifugu rubripes	GCF_901000725.2
Xiphophorus maculatus	GCF_002775205.1

## Sheet: Table S2
Table S2. BUSCO and CEGMA scores
Genome Assembly Completeness
Database	Genome Assembly
Metazoa BUSCO odb10	C:96.0%[S:94.4%,D:1.6%],F:2.7%,M:1.3%,n:954
CVG BUSCO odb10	C:95.7%[S:94.8%,D:0.9%],F:2.6%,M:1.7%,n:233
Eukaryota BUSCO odb10	C:95.3%[S:94.1%,D:1.2%],F:4.7%,M:0.0%,n:255
Actinopterygii BUSCO odb10	C:92.6%[S:91.6%,D:1.0%],F:2.9%,M:4.5%,n:3640
Vertebrata BUSCO odb10	C:92.5%[S:91.8%,D:0.7%],F:4.4%,M:3.1%,n:3354
CEGMA CEG	C:93.55%,C+F:99.19%,M:0.81%,n:248
CEGMA CVG	C:91.85%,C+F:99.57%,M:0.43%,n:233
NCBI Genome Anotation Completeness
Database	NCBI Transcripts	NCBI Proteins
Metazoa BUSCO odb10	C:97.1%[S:87.7%,D:9.4%],F:1.6%,M:1.3%,n:954	C:97.1%[S:87.9%,D:9.2%],F:1.7%,M:1.2%,n:954
CVG BUSCO odb10	C:96.5%[S:87.1%,D:9.4%],F:1.7%,M:1.8%,n:233	C:96.5%[S:87.1%,D:9.4%],F:2.1%,M:1.4%,n:233
Eukaryota BUSCO odb10	C:97.6%[S:89.0%,D:8.6%],F:1.6%,M:0.8%,n:255	C:98.0%[S:89.4%,D:8.6%],F:1.2%,M:0.8%,n:255
Actinopterygii BUSCO odb10	C:93.9%[S:85.8%,D:8.1%],F:2.6%,M:3.5%,n:3640	C:93.9%[S:85.9%,D:8.0%],F:2.9%,M:3.2%,n:3640
Vertebrata BUSCO odb10	C:93.5%[S:85.2%,D:8.3%],F:3.9%,M:2.6%,n:3354	C:93.5%[S:85.5%,D:8.0%],F:3.7%,M:2.8%,n:3354
MAKER Genome Anotation Completeness
Database	MAKER Transcripts	MAKER Proteins
Metazoa BUSCO odb10	C:84.3%[S:83.8%,D:0.5%],F:10.5%,M:5.2%,n:954	C:84.4%[S:83.9%,D:0.5%],F:10.5%,M:5.1%,n:954
CVG BUSCO odb10	C:88.0%[S:87.6%,D:0.4%],F:6.4%,M:5.6%,n:233	C:88.0%[S:87.1%,D:0.9%],F:8.6%,M:3.4%,n:233
Eukaryota BUSCO odb10	C:83.9%[S:82.7%,D:1.2%],F:12.2%,M:3.9%,n:255	C:83.6%[S:82.0%,D:1.6%],F:12.5%,M:3.9%,n:255
Actinopterygii BUSCO odb10	C:77.4%[S:76.1%,D:1.3%],F:8.8%,M:13.8%,n:3640	C:77.6%[S:76.3%,D:1.3%],F:10.4%,M:12.0%,n:3640
Vertebrata BUSCO odb10	C:78.0%[S:76.5%,D:1.5%],F:13.4%,M:8.6%,n:3354	C:78.2%[S:76.6%,D:1.6%],F:13.7%,M:8.1%,n:3354
Complete BUSCOs or CEGs (C)
Complete and single-copy BUSCOs (S)
Complete and duplicated BUSCOs (D)
Fragmented BUSCOs or partial CEGs (F)
Missing BUSCOs or CEGs (M)
Total BUSCOs or CEGssearched (n)

## Sheet: Table S3
Table S3. Ortholog genome annotation source
Species	Source
Acipenser ruthenus	GCF_010645085.1
Amia calva	Thompson et al. (2021)
Anolis carolinensis	GCF_000090745.1
Aphyosemion australe	Cui et al. (2019)
Astyanax mexicanus	GCF_000372685.2
Austrofundulus limnaeus	GCF_001266775.1
Betta splendens	GCF_900634795.3
Callopanchax toddi	Cui et al. (2019)
Callorhinchus milii	GCF_018977255.1
Carassius auratus	GCF_003368295.1
Chiloscyllium punctatum	https://transcriptome.riken.jp/squalomix/
Cyprinodon variegatus	GCF_000732505.1
Danio rerio	GCF_000002035.6
Fundulus heteroclitus	GCF_011125445.2
Gallus gallus	GCF_016699485.2
Gasterosteus aculeatus	GCF_016920845.1
Haplochromis burtoni	GCF_018398535.1
Homo sapiens	GCF_000001405.39
Kryptolebias marmoratus	GCF_001649575.2
Latimeria chalumnae	GCF_000225785.1
Lepisosteus oculatus	GCF_000242695.1
Mus musculus	GCF_000001635.27
Nematolebias whitei	GCF_014905685.2
Nothobranchius furzeri	GCF_001465895.1
Nothobranchius orthonotus	Cui et al. (2019)
Oryzias latipes	GCF_002234675.1
Pachypanchax playfairyii	Cui et al. (2019)
Polyodon spathula	GCF_017654505.1
Polypterus senegalus	GCF_016835505.1
Rhincodon typus	https://transcriptome.riken.jp/squalomix/
Salmo salar	GCF_000233375.1
Scleropages formosus	GCF_900964775.1
Scyliorhinus torazame	https://transcriptome.riken.jp/squalomix/
Xenopus tropicalis	GCF_000004195.4
Xiphophorus maculatus	GCF_002775205.1

## Sheet: Table S4
Table S4. Orthofinder Results	Overall	Rio Pearlfish
# of species	36	1
# of genes	942789	21341
# of genes in orthogroups	901358	21176
# of unassigned genes	41431	165
% of genes in orthogroups	95.6	99.2
% of unassigned genes	4.4	0.8
# of orthogroups	31317	13694
# of species-specific orthogroups	4068	17
# of genes in species-specific orthogroups	20691	42
% of genes in species-specific orthogroups	2.2	0.2
Mean orthogroup size	28.8
Median orthogroup size	13
G50 (assigned genes)	51
G50 (all genes)	48
O50 (assigned genes)	4822
O50 (all genes)	5238
# of orthogroups with all species present	7287
# of single-copy orthogroups	60

## Sheet: Table S5
Table S5. Medaka BLAST hits of Rio Pearlfish genes in Pearlfish-specific orthogroups
ENSORLP00000003588.1
ENSORLP00000003588.1
ENSORLP00000003592.1
ENSORLP00000003592.1
ENSORLP00000003882.2
ENSORLP00000003882.2
ENSORLP00000006213.2
ENSORLP00000006617.2
ENSORLP00000006617.2
ENSORLP00000006617.2
ENSORLP00000009634.2
ENSORLP00000009634.2
ENSORLP00000009634.2
ENSORLP00000009634.2
ENSORLP00000009634.2
ENSORLP00000009634.2
ENSORLP00000011464.2
ENSORLP00000011464.2
ENSORLP00000012999.3
ENSORLP00000012999.3
ENSORLP00000016901.2
ENSORLP00000024220.2
ENSORLP00000024220.2
ENSORLP00000032658.1
ENSORLP00000032658.1
ENSORLP00000033931.1
ENSORLP00000036258.1
ENSORLP00000036258.1
ENSORLP00000037487.1
ENSORLP00000038121.1
ENSORLP00000038121.1
ENSORLP00000041057.1
ENSORLP00000041057.1
ENSORLP00000043619.1
ENSORLP00000043619.1
ENSORLP00000044595.1
ENSORLP00000045818.1
ENSORLP00000045818.1
ENSORLP00000045818.1

## Sheet: Table S6
Table S6. Panther GO biolocial process complete overrepresentation test
GO biological process complete	Reference list (22252)	Client text box input (15)	Client text box input (expected)	Client text box input (over/under)	Client text box input (fold enrichment)	Client text box input (raw P-value)	Client text box input (FDR)
NADH regeneration (GO:0006735)	5	2	0	+	> 100	8.88e-06	0.076
glucose catabolic process to pyruvate (GO:0061718)	5	2	0	+	> 100	8.88e-06	0.038
canonical glycolysis (GO:0061621)	5	2	0	+	> 100	8.88e-06	0.0253
glycolytic process through glucose-6-phosphate (GO:0061620)	5	2	0	+	> 100	8.88e-06	0.019
glycolytic process through fructose-6-phosphate (GO:0061615)	5	2	0	+	> 100	8.88e-06	0.0152
glucose catabolic process (GO:0006007)	5	2	0	+	> 100	8.88e-06	0.0127
hexose catabolic process (GO:0019320)	8	2	0.01	+	> 100	1.9e-05	0.0232
fructose 6-phosphate metabolic process (GO:0006002)	10	2	0.01	+	> 100	2.78e-05	0.0298
monosaccharide catabolic process (GO:0046365)	10	2	0.01	+	> 100	2.78e-05	0.0265
NAD metabolic process (GO:0019674)	12	2	0.01	+	> 100	3.84e-05	0.0328
NADH metabolic process (GO:0006734)	13	2	0.01	+	> 100	4.42e-05	0.0344
fructose 1,6-bisphosphate metabolic process (GO:0030388)	14	2	0.01	+	> 100	5.06e-05	0.036
PANTHER Overrepresentation Test (Released 20210224)
GO Ontology database DOI: 10.5281/zenodo.5725227 Released 2021-11-16
Client Text Box Input from Oryzias latipes
Reference List From Oryzias latipes
Fisher's Exact Test
FDR Correction

## Sheet: Table S7
Table S7. Hatching enzyme gene BLAST queries against Rio Pearlfish genome assembly
Species	Description	Accession
Austrofundulus limnaeus	PREDICTED: low choriolytic enzyme-like isoform X1	XP_013865388
Austrofundulus limnaeus	PREDICTED: high choriolytic enzyme 1-like	XP_013873453
Austrofundulus limnaeus	PREDICTED: high choriolytic enzyme 1-like isoform X1	XP_013873455
Kryptolebias marmoratus	high choriolytic enzyme 1	XP_017281341
Kryptolebias marmoratus	high choriolytic enzyme 1	XP_017281341
Kryptolebias marmoratus	low choriolytic enzyme	XP_017264712
Nothobranchius furzeri	PREDICTED: high choriolytic enzyme 1-like	XP_015796579
Nothobranchius furzeri	PREDICTED: high choriolytic enzyme 1-like isoform X2	XP_015797259
Nothobranchius furzeri	PREDICTED: low choriolytic enzyme-like	XP_015803588
Nothobranchius furzeri	PREDICTED: astacin-like metalloprotease toxin 1	XP_015809549
Oryzias latipes	high choriolytic enzyme 2-like	XP_023809451
Oryzias latipes	hatching enzyme like protease precursor	NP_001098205
Oryzias latipes	low choriolytic enzyme precursor	NP_001098292
Oryzias latipes	high choriolytic enzyme 1 precursor	NP_001188427
Oryzias latipes	high choriolytic enzyme 1-like	XP_011492314
Oryzias latipes	high choriolytic enzyme 2 precursor	NP_001098293
Oryzias latipes	high choriolytic enzyme 2-like	XP_023809452

## Sheet: Table S8
Table S8. NCBI genome annotation statistics	Nematolebias whitei (assembly NemWhi1)	Nothobranchius furzeri (assembly Nfu_20140520)	Kryptolebias marmoratus (assembly ASM164957v2)
Feature	Count	Count	Count
Genes	23038	24798	24933
Genes and pseudogenes	23454	25122	25206
protein-coding	21341	22236	22200
non-coding	1697	2562	2733
Transcribed pseudogenes	0	unavailable	3
Non-transcribed pseudogenes	412	unavailable	233
All transcripts	25889	unavailable	46599
mRNA	24104	36860	42520
misc_RNA	41	526	861
tRNA	536	299	413
lncRNA	966	2972	2608
snoRNA	157	unavailable	153
snRNA	46	unavailable	33
guide_RNA	8	unavailable	7
rRNA	31	unavailable	4
CDSs	24104	36860	42533
Exons	222164	254868	275199
in coding transcripts (NM_/XM_ )	219159	246308	266614
in non-coding transcripts (NR_/XR_ )	3175	12796	16136
Introns	199309	226859	246429
in coding transcripts (NM_/XM_ )	197251	221519	240808
in non-coding transcripts (NR_/XR_ )	2221	9517	13091

## Sheet: Table S9
Table S9. Overlap between MAKER and NCBI Protein Annotations Missing Vertebrate BUSCOs
Overlap between MAKER and NCBI Protein Annotations Missing Vertebrate BUSCOs
Overlap between MAKER and NCBI Protein Annotations Missing Actinopterygii BUSCOs

## Sheet: Table S10
Table S10. Repeat Masker annotation statistics
Repeat classification	% of genome
Unknown	14.5212
DNA/Academ	0.00333346
DNA/CMC	0.118855
DNA/Crypton	0.000754063
DNA/Ginger	0.00791893
DNA/Harbinger	0.71963
DNA/hAT	3.06997
DNA/Kolobok	0.00694406
DNA/Maverick	1.69978e-05
DNA	0.703137
DNA/Merlin	0.0279716
DNA/MULE	0.461367
DNA/P	0.0172332
DNA/PiggyBac	0.0597373
DNA/Sola	0.0444827
DNA/TcMar	3.77875
RC/Helitron	1.10521
LTR/DIRS	2.16157
LTR/Ngaro	2.27736
LTR/Pao	0.539916
LTR/Copia	0.327096
LTR/Gypsy	2.91422
LTR/ERVL	0.177072
LTR	0.922725
LTR/ERV1	1.10123
LTR/ERV	0.093366
LTR/ERVK	0.41767
LINE/L1	1.43984
LINE	0.0478402
LINE/RTE	4.00024
LINE/CR1	0.162071
LINE/Rex-Babar	3.64466
LINE/L2	7.59985
LINE/Proto2	0.0183783
LINE/Jockey-I	0.259395
LINE/Dong-R4	0.0371285
LINE/R2	0.00333888
LINE/Penelope	3.17458
SINE	0.294617
SINE/5S	0.00344038
SINE/tRNA	0.0363111
SINE/Deu	6.08473e-05
SINE/tRNA-V	0.354904
SINE/MIR	0.61414
Total repeat element content	57.2696
